# Supplementary material for: Species Composition of a Small Mammal Community and Prevalence of Echinococcus spp. in the Alpine Pastoral Area of the Eastern Tibetan Plateau
Source: Pathogens. 2024 Jul 2;13(7):558. doi: 10.3390/pathogens13070558 (PMC11280319; doi:10.3390/pathogens13070558)
Supplement: Supplementary file 1 [file pathogens-13-00558-s001.zip]

Archive with 1 entries (1 files):
- pathogens-3074834-supplementary.pdf
